# Supplementary material for: Use of Radioguided Surgery for Small and Difficult-to-Locate Relapsed MIBG (+) High-Risk Neuroblastoma Lesions
Source: Cancers (Basel). 2024 Sep 30;16(19):3348. doi: 10.3390/cancers16193348 (PMC11475745; doi:10.3390/cancers16193348)
Supplement: Supplementary file 1 [file cancers-16-03348-s001.zip]

Archive with 1 entries (1 files):
- cancers-3137890-supplementary.pdf
